# Supplementary material for: Seroprevalence of viral and vector-borne bacterial pathogens in domestic dogs (Canis familiaris) in northern Botswana
Source: PLoS One. 2020 Jan 8;15(1):e0220593. doi: 10.1371/journal.pone.0220593 (PMC6949005; doi:10.1371/journal.pone.0220593)
Supplement: S1 File — (XLS) [file pone.0220593.s001.xls]

## Sheet: BotswanaCanineData
Number	sex	Age	Location	Month	E_canis	B_burgdorferi	A_phagocytophylum	D_immitis	Hepatitis	Parvovirus	Distemper	Comments
1	F	Adult	MAWS	June	-	-	-	-	+	++	+
2	F	Adult	MAWS	June	-	-	-	-	-	++	+
3	F	Juvenile	MAWS	June	-	-	-	-	-	++	+
4	F	Juvenile	MAWS	June	-	-	-	-	-	-	+
5	F	Juvenile	MAWS	June	-	-	-	-	-	-	+
6	M	Adult	MAWS	June	+	-	-	-	-	+	+
7	M	Adult	MAWS	June	+	-	-	-	++	-	+
8	M	Adult	Khumaga	June	-	-	-	-	-	++	+
9	M	Adult	Khumaga	June	-	-	-	-	+	++	-
10	M	Adult	Khumaga	June	-	-	-	-	-	++	+
11	F	Juvenile	Khumaga	June	-	-	-	-	-	-	inconclusive
12	F	Adult	Khumaga	June	-	-	-	-	-	++	inconclusive
13	F	Juvenile	Khumaga	June	-	-	-	-	-	-	-
14	M	Juvenile	Khumaga	June	-	-	-	-	-	-	-
15	F	Adult	Khumaga	June	-	-	-	-	-	-	-
16	M	Juvenile	Khumaga	June	-	-	-	-	-	-	-
17	M	Juvenile	Khumaga	June	-	-	-	-	-	-	-
18	M	Juvenile	Khumaga	June	-	-	-	-	-	-	-
19	M	Adult	Khumaga	June	-	-	-	-	-	++	-
20	F	Juvenile	Khumaga	June	-	-	-	-	+	++	inconclusive
21	F	Adult	MAWS	June	+	-	+	-	-	+	inconclusive
22	F	Adult	MAWS	June	+	-	-	-	-	inconclusive	+
23	M	Adult	MAWS	June	+	-	-	-	+	inconclusive	+
24	F	Adult	MAWS	June	-	-	-	-	-	inconclusive	+
25	M	Juvenile	MAWS	June	-	-	-	-	-	++	-
26	F	Adult	MAWS	June	-	-	-	-	+	++	+
27	M	Adult	MAWS	June	-	-	-	-	inconclusive	++	inconclusive
28	F	Adult	MAWS	June	-	-	-	-	+	+	+
29	F	Adult	Boro	June	-	-	-	-	-	+	+
30	M	Adult	Boro	June	-	-	-	-	++	++	inconclusive
31	M	Adult	Boro	June	+	-	-	-	inconclusive	+	inconclusive
32	M	Adult	Boro	June	-	-	-	-	+	++	++
33	M	Adult	Boro	June	-	-	-	-	-	++	++
34	M	Juvenile	Boro	June	-	-	-	-	-	inconclusive	inconclusive
35	F	Adult	Boro	June	-	-	-	-	+	++	+
36	M	Juvenile	Mathapane	June	-	-	-	-	-	-	-
37	F	Adult	Mathapane	June	-	-	-	-	+	+	+
38	M	Adult	Mathapane	June	+	-	-	-	+	inconclusive	+
39	M	Adult	Mathapane	June	+	-	-	-	-	+	+
40	M	Adult	Mathapane	June	-	-	-	-	+	+	+
41	F	Adult	Mathapane	June	-	-	-	-	+	-	+
42	M	Adult	Mathapane	June	+	-	-	-	-	+	+
43	F	Adult	Mathapane	June	-	-	-	-	-	+	inconclusive
44	F	Adult	Mathapane	June	-	-	-	-	inconclusive	++	+
45	M	Geriatric	Mathapane	June	-	-	-	-	-	inconclusive	+
46	F	Adult	Mathapane	June	-	-	-	-	++	+	+
47	F	Adult	Mathapane	June	-	-	-	-	-	+	+
48	M	Adult	Mathapane	June	-	-	-	-	+	++	+
49	F	Adult	Mathapane	June	-	-	-	-	+	+	++
50	M	Adult	Mathapane	June	-	-	-	-	++	++	+
51	M	Juvenile	Mathapane	June	-	-	-	-	-	++	inconclusive
52	F	Adult	Boro	June	+	-	-	-	+	+	+
53	M	Adult	Boro	June	+	-	-	-	inconclusive	+	+
54	M	Adult	Boro	June	-	-	-	-	-	+	++
55	F	Adult	Boro	June	-	-	-	-	-	+	+
56	F	Adult	Boro	June	-	-	-	-	inconclusive	inconclusive	+
57	F	Adult	Boro	June	-	-	-	-	-	++	+
58	M	Adult	Boro	June	-	-	-	-	++	++	+
59	M	Adult	Boro	June	-	-	-	-	inconclusive	inconclusive	+
60	M	Adult	Boro	June	-	-	-	-	+	+	+
61	F	Adult	Boro	June	-	-	-	-	-	+	inconclusive
62	F	Adult	Boro	June	-	-	-	-	inconclusive	++	++
63	M	Juvenile	MAWS	June	-	-	-	-	-	+	inconclusive	Not Vaccinated
64	F	Juvenile	MAWS	June	-	-	-	-	-	++	inconclusive	probably vaccinated
65	F	Juvenile	MAWS	June	-	-	-	-	-	++	inconclusive	probably vaccinated
66	M	Juvenile	MAWS	June	-	-	-	-	-	++	inconclusive	probably vaccinated
67	F	Juvenile	MAWS	June	+	-	-	-	-	++	inconclusive	Not Vaccinated
68	F	Juvenile	MAWS	June	+	-	-	-	-	++	inconclusive	Not Vaccinated
69	F	Juvenile	MAWS	June	+	-	-	-	-	-	-	Not Vaccinated
70	F	Juvenile	MAWS	June	+	-	-	-	-	++	inconclusive	Not Vaccinated
71	F	Adult	Shorobe	June	-	-	-	-	+	++	++	Sterilized
72	F	Adult	Shorobe	June	-	-	-	-	++	+	+	Sterilized
73	M	Adult	Shorobe	June	-	-	-	-	-	+	+	Sterilized
74	F	Adult	Shorobe	June	-	-	-	-	-	++	+	Sterilized
75	F	Adult	Shorobe	June	-	-	-	-	-	+	++	Sterilized
76	F	Adult	Shorobe	June	-	-	-	-	-	+	++	Sterilized
77	F	Adult	Shorobe	June	-	-	-	-	-	+	+	Sterilized
78	F	Adult	Shorobe	June	-	-	-	-	inconclusive	+	+	Sterilized
79	M	Adult	Shorobe	June	-	-	-	-	-	++	+	Not Sterilized
80	M	Adult	Shorobe	June	-	-	-	-	++	+	+	Not Sterilized
81	M	Juvenile	Shorobe	June	-	-	-	-	-	-	+	Not Sterilized
82	F	Adult	Shorobe	June	-	-	-	-	-	++	+	Not Sterilized
83	F	Adult	Shorobe	June	-	-	-	-	-	++	+	Not Sterilized
84	M	Juvenile	Shorobe	June	-	-	-	-	-	-	inconclusive	Not Sterilized
85	M	Adult	Shorobe	June	-	-	-	-	-	+	++	Not Sterilized
86	F	Adult	Shorobe	June	-	-	-	-	-	++	+	Not Sterilized
87	M	Adult	Shorobe	June	-	-	-	-	-	++	++	Not Sterilized
88	M	Adult	Shorobe	June	+	-	-	-	-	++	+	Not Sterilized
89	M	Adult	Sexaxa	June	-	-	-	-	-	++	+	Not Sterilized
90	M	Adult	Sexaxa	June	-	-	-	-	-	+	+	Not Sterilized
91	M	Juvenile	Sexaxa	June	-	-	-	-	-	inconclusive	+	Not Sterilized
92	M	Juvenile	Sexaxa	June	-	-	-	-	-	-	inconclusive	Not Sterilized
93	M	Adult	Sexaxa	June	-	-	-	-	-	++	inconclusive	Not Sterilized
94	M	Adult	Sexaxa	June	-	-	-	-	-	+	+	Unknown Vaccine Status
95	F	Adult	Sexaxa	June	+	-	-	-	-	+	+	Sterilized
96	F	Geriatric	Sexaxa	June	+	-	-	+	-	+	+	Sterilized
97	M	Juvenile	MAWS	June	-	-	-	-	-	++	inconclusive	Not Sterilized
98	F	Juvenile	MAWS	June	+	-	-	-	-	++	+	Not Sterilized
99	F	Adult	MAWS	June	-	-	-	-	-	+	+	Not Sterilized
100	F	Adult	MAWS	June	+	-	-	-	-	++	+	Not Sterilized
101	F	Adult	MAWS	June	-	-	-	-	+	++	+	Not Sterilized
102	M	Adult	MAWS	June	+	-	-	-	-	-	+	Sterilized
103	M	Adult	MAWS	June	+	-	-	-	-	+	+	Not Sterilized
104	M	Adult	MAWS	June	-	-	-	-	++	++	+	Not Sterilized
105	F	Adult	MAWS	July	+	-	-	-	-	+	inconclusive	Not Sterilized
106	F	Juvenile	MAWS	July	-	-	-	-	-	-	inconclusive	Not Sterilized
107	F	Juvenile	MAWS	July	-	-	-	-	-	++	inconclusive	Not Sterilized
108	F	Adult	MAWS	July	+	-	-	-	-	++	+	Not Sterilized
109	M	Adult	MAWS	July	-	-	-	-	++	++	-	Not Sterilized
110	M	Juvenile	MAWS	July	-	-	-	-	-	++	-	Not Sterilized
111	M	Adult	MAWS	July	+	-	+	-	-	+	+	Not Sterilized
112	F	Adult	MAWS	July	+	-	-	-	-	inconclusive	+	Not Sterilized
113	F	Adult	MAWS	July	-	-	-	-	-	++	inconclusive	Not Sterilized
114	F	Adult	MAWS	July	-	-	-	-	-	+	+	Not Sterilized
115	F	Adult	MAWS	July	-	-	-	-	-	+	inconclusive	Not Sterilized
116	F	Adult	MAWS	July	-	-	-	-	-	++	+	Not Sterilized
117	F	Adult	MAWS	July	-	-	-	-	-	++	-	Not Sterilized
118	M	Adult	MAWS	July	+	-	-	-	-	+	+	Not Sterilized
119	F	Adult	MAWS	July	-	-	-	-	-	++	+	Not Sterilized
120	F	Juvenile	MAWS	July	-	-	-	-	-	++	inconclusive	Sterilized
121	M	Adult	MAWS	July	-	-	-	-	-	++	+	Not Sterilized
122	M	Adult	MAWS	July	-	-	-	-	+	+	++	Sterilized
123	M	Juvenile	MAWS	July	-	-	-	-	-	-	inconclusive	Not Sterilized
124	M	Adult	MAWS	July	-	-	-	-	-	+	+	Not Sterilized
125	M	Adult	MAWS	July	-	-	-	-	-	++	inconclusive	Not Sterilized
126	F	Juvenile	MAWS	July	-	-	-	-	-	inconclusive	+	Not Sterilized
127	F	Adult	MAWS	July	-	-	-	-	-	++	+	Not Sterilized
128	F	juvenile	MAWS	July	+	-	-	-	-	-	-
129	F	adult	MAWS	July	-	-	-	-	-	-	-
130	F	adult	MAWS	July	-	-	-	-	-	-	-
131	M	adult	MAWS	July	-	-	-	-	-	+	inconclusive
132	M	adult	MAWS	July	-	-	-	-	-	-	inconclusive
133	F	juvenile	MAWS	July	-	-	-	-	+	+	++
134	M	juvenile	MAWS	July	-	-	-	-	+	+	++
135	F	adult	MAWS	July	-	-	-	-	-	+	inconclusive
136	F	adult	MAWS	July	+	-	-	-	-	++	+
137	F	juvenile	MAWS	July	-	-	-	-	-	-	-
138	F	adult	MAWS	July	-	-	-	+	-	++	-
139	M	adult	MAWS	July	-	-	-	-	-	++	-
140	F	adult	MAWS	July	-	-	-	-	-	-	-
141	F	juvenile	MAWS	July	-	-	-	-	++	++	++
142	F	juvenile	MAWS	July	+	-	-	-	-	++	-
143	F	juvenile	MAWS	July	+	-	-	-	-	++	-
144	F	juvenile	MAWS	July	+	-	-	-	-	++	-
145	M	adult	MAWS	July	-	-	-	-	+	++	-
146	F	adult	MAWS	July	-	-	-	-	-	++	-
147	F	adult	MAWS	July	+	-	-	-	-	+	-
148	F	adult	MAWS	July	-	-	-	-	-	++	-
149	F	adult	MAWS	July	-	-	-	-	-	++	-
150	F	juvenile	MAWS	July	-	-	-	-	-	-	-
151	F	juvenile	MAWS	July	-	-	-	-	-	-	-
152	M	adult	MAWS	July	+	-	-	-	-	+	inconclusive
153	M	juvenile	MAWS	July	-	-	-	-	-	++	-
154	F	adult	MAWS	July	-	-	-	-	-	-	inconclusive
155	F	adult	MAWS	July	-	-	-	-	-	-	-
156	F	adult	MAWS	July	-	-	-	-	-	-	-
157	F	adult	MAWS	July	-	-	-	-	-	++	-
158	M	juvenile	MAWS	July	-	-	-	-	-	++	-
159	F	juvenile	MAWS	July	-	-	-	-	-	-	inconclusive
160	M	adult	MAWS	July	-	-	-	-	-	-	-
161	M	adult	MAWS	July	-	-	-	-	++	++	-
162	F	adult	MAWS	July	-	-	-	-	-	-	-
163	F	adult	MAWS	July	+	-	+	-	-	+	+
164	F	adult	MAWS	July	+	-	+	-	-	+	+
165	M	adult	MAWS	July	+	-	-	-	+	+	+
166	M	adult	MAWS	July	+	-	-	-	+	-	+
167	M	adult	MAWS	July	+	-	-	-	inconclusive	-	+
168	M	adult	MAWS	July	-	-	-	-	-	++	-
169	F/S	adult	MAWS	July	-	-	-	-	+	+	++
170	F	adult	MAWS	July	+	-	-	-	-	+	+
171	F	adult	MAWS	July	-	-	-	-	-	++	-
172	M	adult	MAWS	July	+	-	-	-	+	+	++
173	M	adult	MAWS	July	+	-	-	-	-	++	+
174	M	adult	MAWS	July	+	-	-	-	-	-	+
175	F	adult	MAWS	July	+	-	+	-	+	+	+
176	F	adult	MAWS	July	-	-	-	-	-	-	-
177	F/S	adult	MAWS	July	+	-	-	-	-	inconclusive	-
178	M	adult	MAWS	July	-	-	-	-	-	-	inconclusive
179	F	adult	MAWS	July	-	-	-	-	+	++	+
180	F	adult	MAWS	July	+	-	-	-	-	+	+
181	F	juvenile	MAWS	July	-	-	-	-	-	++	inconclusive
182	M	adult	MAWS	July	-	-	-	-	-	++	-
183	F	adult	MAWS	July	+	-	-	-	-	++	inconclusive
184	F	adult	MAWS	July	-	-	-	-	-	++	-
185	M	adult	MAWS	July	-	-	-	-	-	+	-
186	M	adult	MAWS	July	-	-	-	-	+	++	-
187	F/S	adult	MAWS	July	-	-	-	-	+	+	++
188	F	juvenile	MAWS	July	-	-	-	-	-	+	inconclusive
189	F	juvenile	MAWS	July	-	-	-	-	-	++	inconclusive
190	F	adult	MAWS	July	-	-	-	-	-	++	+
191	M	juvenile	MAWS	July	-	-	-	-	-	+	inconclusive
192	M	adult	MAWS	July	-	-	-	-	-	+	inconclusive
193	M	adult	MAWS	July	-	-	-	-	-	+	-
194	M	juvenile	MAWS	July	-	-	-	-	-	+	-
195	F	adult	MAWS (brought from Khumaga)	July	-	-	-	-	-	++	-
196	F	adult	MAWS	July	+	-	-	-	-	inconclusive	-
197	F	adult	MAWS	July	inconclusive - clotted and produced two faulty tests				-	++	inconclusive
198	F	adult	MAWS	July	-	-	-	-	-	++	-
199	M	juvenile	MAWS	July	-	-	-	-	-	-	-
200	M	juvenile	MAWS	July	-	-	-	-	-	-	inconclusive
201	M	adult	MAWS	July	+	-	-	-	-	inconclusive	+
202	F	juvenile	Etsha 13	July	-	-	-	-	-	-	inconclusive
203	M	adult	Etsha 6	July	-	-	-	-	++	++	inconclusive
204	F	adult	Etsha 6	July	-	-	-	-	-	+	++
205	M	juvenile	Etsha 13 cattle post	July	-	-	-	-	-	-	-
206	M	juvenile	Etsha 13 cattle post	July	-	-	-	-	-	-	-
207	M	juvenile	Etsha 13 cattle post	July	-	-	-	-	-	-	-
208	F	juvenile	Etsha 13 cattle post	July	-	-	-	-	-	-	-
209	F	adult	Etsha 13 cattle post	July	-	-	-	-	+	-	-
210	M	adult	Etsha 13 cattle post	July	-	-	-	-	++	-	-
211	M	juvenile	Etsha 13 cattle post	July	-	-	-	-	++	-	-
212	M	adult	Etsha 13	July	-	-	-	-	++	-	inconclusive
213	M	adult	Etsha 13	July	-	-	-	-	-	++	inconclusive
214	F	adult	Etsha 13	July	-	-	-	-	-	++	inconclusive
215	M	adult	Etsha 13	July	-	-	-	-	-	++	inconclusive
216	F	juvenile	Etsha 13	July	-	-	-	-	-	-	inconclusive
217	F	juvenile	Etsha 13	July	-	-	-	-	-	inconclusive	-
218	M	juvenile	Etsha 13	July	-	-	-	-	-	++	-
219	M	adult	Etsha 13	July	-	-	-	-	-	++	-
220	M	juvenile	Etsha 13	July	-	-	-	-	-	++	-
221	M	juvenile	Etsha 13	July	-	-	-	-	-	++	-
222	F	juvenile	Etsha 13	July	-	-	-	-	-	-	-
223	M	juvenile	Etsha 13	July	-	-	-	-	-	-	-
224	M	juvenile	Etsha 13	July	-	-	-	-	-	-	-
225	F	adult	Etsha 13	July	-	-	-	-	-	+	++
226	F	juvenile	Etsha 13	July	-	-	-	-	-	++	-
227	F	adult	Etsha 13	July	-	-	-	-	-	+	++
228	F	adult	Etsha 13	July	-	-	-	-	-	-	-
229	F	adult	Etsha 13	July	-	-	-	-	-	+	++
230	M	adult	Etsha 13	July	-	-	-	-	-	+	++
231	M	juvenile	Etsha 13	July	-	-	-	-	-	-	inconclusive
232	F	adult	Etsha 6	July	-	-	-	-	-	+	++
233	F	adult	Etsha 6	July	-	-	-	-	-	++	inconclusive
